# Supplementary material for: High quality de novo sequencing and assembly of the Saccharomyces arboricolus genome
Source: BMC Genomics. 2013 Jan 31;14:69. doi: 10.1186/1471-2164-14-69 (PMC3599269; doi:10.1186/1471-2164-14-69)
Supplement: Additional file 3: File S1 — Fasta file containing the protein sequences of novel genes in S. arboricolus. [file 1471-2164-14-69-S3.fasta]

>1375_g chrVII genemark putative_gene ID=1375_g;Name=1375_g;Alias=1375_g;Phylogenetic%20relationship=Genemark%20prediction.
MAFIKRTARLIIFVGLLLAMGTNCSPLLKRSYAILGDRQKDGIALSLAIAWTGAMAIVCAAGSTACLGAFIGAAVTSGMALLIGKNDGTNSGADQVAVKRDLLGRGLECIQNEFSVEWLSWNYNDGNSDNYNDFWYNRDAPVYGGQEINEWLTNTGDQWSEDETVSGKYRWVAGGEIYFNNTYGGIDSQCDNPKEWYTTNGN*
>420_g chrIII genemark putative_gene ID=420_g;Name=420_g;Alias=420_g;Phylogenetic%20relationship=Genemark%20prediction.
MTVKIPTLLEKVFDLVVHFMENVPEKKAVFFFSNKFLLRELLHKLKDNASDAKMDDGGKKDSAWDCIESNTGHCTNEIPQVYSMIPWYDGYDMSNTEVKYPLFAVTLGRWMESIEYKQLLYDVENGPL*
>3813_g chrXIII genemark putative_gene ID=3813_g;Name=3813_g;Alias=3813_g;Phylogenetic%20relationship=Genemark%20prediction.
MAKSQKKQRFGPLYNRRFQLILEVFRPPLLMKLVSLDDSGKVKPKFVTLNLTGTLKITRLNIRMLYSTLLCEKLLEFINCDENIDIRDNDSTNSGKTRMQLMWKALQYCNNMMYWFYTRL*
>69_g chrI genemark putative_gene ID=69_g;Name=69_g;Alias=69_g;Phylogenetic%20relationship=Genemark%20prediction.
MTFYCLLVFGGFDVSANISNFADPARNHCVLNIVSGHSERASLVDTYALFGLEHYEVSFSIIKNSMHKLSLAVSQVPLHSLGTSVHEFICLIASLEQEISQMLPAASRKK*
